# Supplementary material for: Remote Welfare Monitoring of Rodents Using Thermal Imaging
Source: Sensors (Basel). 2018 Oct 28;18(11):3653. doi: 10.3390/s18113653 (PMC6263688; doi:10.3390/s18113653)
Supplement: Supplementary file 1 [file sensors-18-03653-s001.zip]

Archive with 4 entries (4 files):
- Video S1.mp4
- Video S2.mp4
- Video S3.mp4
- Video S4.mp4
